# Supplementary material for: Identification and control for the effects of bioinformatic globin depletion on human RNA-seq differential expression analysis
Source: Sci Rep. 2023 Feb 1;13:1859. doi: 10.1038/s41598-023-28218-7 (PMC9892020; doi:10.1038/s41598-023-28218-7)
Supplement: Supplementary file 3 — Supplementary Information 3. [file 41598_2023_28218_MOESM3_ESM.xlsx]

## Sheet: Supplementary table 2
D0	D0_down	D0_up	M6	M6_down	M6_up
APOBR	RPL21P93	APOBR	MALAT1	RN7SL1	APOBR
RPL21P93	RNA5-8SN4	MALAT1	RN7SL1	RPL21P93	MALAT1
RNA5-8SN4	5_8S_rRNA	FLACC1	RPL21P93	RPL21P39	FLACC1
MALAT1	RPS27AP16	TRIM58	RPL21P39	RPS27AP16	TRIM58
5_8S_rRNA	RPL21P39	CCDC18	APOBR	RPS26P15	CCDC18
RPS27AP16	FTH1P8	MAN1A2	RPS27AP16	FTH1P8	MAN1A2
FLACC1	RN7SL1	TAF15	RPS26P15	5_8S_rRNA	TAF15
RPL21P39	TMSB4X	MTATP8P1	FLACC1	RPS23	MTATP8P1
FTH1P8	RPS26P15	MTND4P24	FTH1P8	TMSB4X	MTND4P24
RN7SL1	H3P36	MTATP8P2	RPL41P5	RNA5-8SN4	MTATP8P2
TRIM58	FTH1P2	CDC42BPA	TRIM58	H3P36	CDC42BPA
TMSB4X	RPS15AP24	CNTLN	5_8S_rRNA	FAUP1	CNTLN
RPS26P15	RPS23	DYNC2I1	RPS23	RPS15AP24	DYNC2I1
CCDC18	FAUP1	HEMGN	TMSB4X	IFI6	HEMGN
MAN1A2	MIR1244-2	LARP1B	RNA5-8SN4	RPL22P2	LARP1B
H3P36	IFI6	ATP6V0C	H3P36	FTH1P2	ATP6V0C
FTH1P2	RPL39P3	C9orf78	MAN1A2	PFN1P1	C9orf78
RPS15AP24	FTH1P20	NEXN	CCDC18	RPS27	NEXN
RPS23	RPS27	UBAP2	FAUP1	MIR1244-2	UBAP2
FAUP1	RPL22P2	BNIP3L	RPS15AP24	FTH1P20	BNIP3L
MIR1244-2	RPL23AP65	CACNG8	IFI6	EEF1A1P6	CACNG8
TAF15	EEF1B2P3	ERICH1	RPL22P2	FTH1P11	ERICH1
MTATP8P1	FTH1P11	KIF20B	C9orf78	LYZ	KIF20B
MTND4P24	S100A4	RPS10	FTH1P2	EEF1B2P3	RPS10
IFI6	RPS3AP26	C22orf46	CNTLN	TMEM160	C22orf46
RPL39P3	RPS3A	RPL41P5	PFN1P1	RPLP1	RPL41P5
MTATP8P2	TMEM160	GOLGA4	RPS27	RPL39P3	GOLGA4
CDC42BPA	BTF3P9	MTND4P35	LARP1B	FCGR3A	MTND4P35
FTH1P20	S100A8	YBX3	RPS10	RPS26P8	YBX3
RPS27	RPLP1	UPF3B	TAF15	FKBP1C	UPF3B
RPL22P2	RPL7AP70	NEMF	MIR1244-2	RPS20P14	NEMF
RPL23AP65	PTGES3P1	CENPE	FTH1P20	RPL23AP65	CENPE
CNTLN	RPL34P18	MTND5P11	EEF1A1P6	PTGES3P1	MTND5P11
DYNC2I1	RPL5P34	LINC02772	FTH1P11	RN7SL4P	LINC02772
HEMGN	RPS23P8	ODAD4	LYZ	BTF3P9	ODAD4
LARP1B	EEF1A1P6	NFIX	NEXN	TMSB4XP8	NFIX
EEF1B2P3	RPL34	DNM1P47	EEF1B2P3	S100A4	DNM1P47
FTH1P11	RPS12	KLC3	MTATP8P2	RPL34P18	KLC3
S100A4	LINC01506	BBOF1	TMEM160	RPS15AP38	BBOF1
RPS3AP26	RPS20	ANKDD1A	HEMGN	UBC	ANKDD1A
RPS3A	LYZ	SPTB	BNIP3L	SH3BGRL2	SPTB
TMEM160	EEF1DP1	NEAT1	RPLP1	RPL7AP6	NEAT1
ATP6V0C	PFN1P1	DPM2	RPL39P3	RPL30	DPM2
BTF3P9	CD52	FAM210B	NEMF	RPL5P34	FAM210B
C9orf78	FCGR3A	MTND6P4	FCGR3A	RPL10	MTND6P4
NEXN	RPL10	TESC	RPS26P8	RPS3AP26	TESC
UBAP2	RPL31	GCC2	ANKDD1A	CALR	GCC2
BNIP3L	LSP1P4	LINC01036	FKBP1C	TXNP6	LINC01036
S100A8	SNHG8	MKI67	DYNC2I1	RPL27	MKI67
RPLP1	CHCHD2P9	EPB42	RPS20P14	RPL7AP70	EPB42
RPL7AP70	RPL30	SCARNA9	RPL23AP65	PGK1	SCARNA9
PTGES3P1	SDHD	NBPF26	PTGES3P1	LSP1P4	NBPF26
RPL34P18	RPL9P7	YBX1P1	RN7SL4P	BAK1	YBX1P1
RPL5P34	RPL27	RPL21P75	BTF3P9	IGHV3-21	RPL21P75
RPS23P8	TMSB4XP8	PNN	TMSB4XP8	RPL24P4	PNN
CACNG8	MYL12B	CHD2	S100A4	RPL34	CHD2
ERICH1	RPS26P8	STRN	RPL34P18	SIT1	STRN
EEF1A1P6	RPS18	YBX3P1	RPS15AP38	BST2	YBX3P1
KIF20B	ATP5MC3	RPL38P2	RPS24P8	H2AZ2P1	RPL38P2
RPS10	RPL7AP6	EIF5B	GOLGA4	RPS12	EIF5B
C22orf46	POMP	ADARB1	UBC	RPS3A	ADARB1
RPL34	RPL7P9	ASCC2	SH3BGRL2	DBI	ASCC2
RPL41P5	DBI	RAD23A	RPL21P75	PCBP1	RAD23A
RPS12	VDAC2P5	SEC62	RPL7AP6	MYL12B	SEC62
LINC01506	LGALS1	SNHG22	RPL30	CHCHD2P9	SNHG22
RPS20	RNA5-8SN5	CEP295	CACNG8	RN7SL5P	CEP295
LYZ	NDUFA1	GLRX5	RTEL1P1	SUMO2P17	GLRX5
EEF1DP1	RPS3AP6	SLF1	RPL5P34	ITGB3	SLF1
PFN1P1	BST2	ZNF580	RPL10	LGALS1	ZNF580
GOLGA4	HINT1	POLR3G	RPS3AP26	CCND2	POLR3G
MTND4P35	LSM6	GOLGA6L5P	CALR	DPYSL2	GOLGA6L5P
CD52	RPL7P23	ZSWIM9	TXNP6	RPL9P7	ZSWIM9
FCGR3A	ENSA	ZNF37A	EIF5B	RPS4XP11	ZNF37A
YBX3	AIF1	MTND4P12	RPL27	PDIA3	MTND4P12
RPL10	S100A9	RPS24P8	RPL7AP70	IFITM1	RPS24P8
RPL31	CLC	RPS26P11	PGK1	IGHV3-64D	RPS26P11
LSP1P4	IFITM1	CSPP1	LSP1P4	NPM1P39	CSPP1
SNHG8	RPS11P5	RPL10P6	BBOF1	TPT1P9	RPL10P6
CHCHD2P9	PGK1	EHBP1L1	BAK1	RPS20	EHBP1L1
RPL30	PGAM4	MXI1	RPL21P28	S100A8	MXI1
SDHD	LDAF1	H4C3	IGHV3-21	EIF4A1P10	H4C3
UPF3B	EIF4A1P10	GKAP1	ERICH1	MARCKS	GKAP1
RPL9P7	SELENOF	USP47	RPL24P4	EEF1DP1	USP47
RPL27	TOMM7	ATRX	SEC62	HLA-DRB5	ATRX
TMSB4XP8	NPM1P39	MUC6	KIF20B	IGHV3-48	MUC6
MYL12B	RPL13AP7	NBPF20	RPL34	RPL13A	NBPF20
NEMF	SH3BGRL2	TRIM56	SIT1	RPL31	TRIM56
RPS26P8	RPL7	SLC4A1	BST2	RPL3	SLC4A1
RPS18	CDC26	SNCA	H2AZ2P1	S100A9	SNCA
ATP5MC3	TXNP6	Y_RNA	RPS12	SELENOF	Y_RNA
RPL7AP6	RPL35P2	MTCO1P2	RPS3A	RPL13AP7	MTCO1P2
POMP	PRDX1	BOD1L1	DBI	RPSAP47	BOD1L1
RPL7P9	SEC61G	RPL21P28	PCBP1	AIF1	RPL21P28
DBI	MMADHC	SMC4	MYL12B	RPL12P4	SMC4
VDAC2P5	RPL13A	HNRNPA2B1	CHCHD2P9	RPS28P7	HNRNPA2B1
LGALS1	TRDC	RANBP6	RN7SL5P	HMGN2P5	RANBP6
CENPE	ARPC3P5	NBPF8	SUMO2P17	GAPDHP1	NBPF8
RNA5-8SN5	RPS26P47	SOX6	ITGB3	ATP5MC3	SOX6
NDUFA1	RPS13	MTND2P29	NEAT1	SFT2D2	MTND2P29
RPS3AP6	RPSAP47	RSF1	MUC6	ALKBH5	RSF1
BST2	RPL24P4	POM121B	LGALS1	PGAM4	POM121B
MTND5P11	RPLP0P9	RIPOR3	CCND2	SNHG29	RIPOR3
LINC02772	RPL41P1	LINC02969	MTND4P24	UBB	LINC02969
HINT1	CAPZA2	DCTN6-DT	DPYSL2	CLIC1	DCTN6-DT
LSM6	NSA2P7	RPL4P7	RPL9P7	RPLP0	RPL4P7
ODAD4	BAK1	UBE2Q2P1	RPS4XP11	VASP	UBE2Q2P1
NFIX	RPL7P1	TLCD1	PDIA3	SDHD	TLCD1
RPL7P23	ATP6V0E1	RAB3IL1	IFITM1	CCDC85B	RAB3IL1
ENSA	PDIA3	ANK1	ATRX	IL2RG	ANK1
AIF1	COX7C	CHAF1A	IGHV3-64D	HLA-DQB2	CHAF1A
DNM1P47	RPL7P32	DNAJC2	NPM1P39	ENSA	DNAJC2
S100A9	NDUFA4P1	PLEC	LINC01036	RPL41P1	PLEC
CLC	COMMD6	NEK1	TPT1P9	SLC35F6	NEK1
KLC3	RPL5P23	ZC3H6	TESC	PAXX	ZC3H6
IFITM1	SSR3	NBPF14	RPS20	RAB5IF	NBPF14
RPS11P5	TOMM22	ZC3H13	S100A8	STRADB	ZC3H13
BBOF1	PPIAP31	TDGP1	EIF4A1P10	RPL7P9	TDGP1
PGK1	HMGN2P3	NCOR1	MARCKS	RPS26P47	NCOR1
PGAM4	FKBP1C	RPL21	EEF1DP1	TOMM22	RPL21
LDAF1	HLA-DRB5	BPTF	HLA-DRB5	ARPC3P5	BPTF
ANKDD1A	RPL41	PLEK2	IGHV3-48	RPS23P8	PLEK2
EIF4A1P10	SUMO2P17	MAF1	RPL13A	APH1A	MAF1
SPTB	TPT1P9	MIAT	RPL31	HMGN2	MIAT
SELENOF	IL2RG	XIST	FAM210B	RNA5-8SN5	XIST
TOMM7	CNIH4	FUS	RPL21	FUT7	FUS
NPM1P39	UBC	SORL1-AS1	POLR3G	RPS18	SORL1-AS1
RPL13AP7	HMGN1P36	TOP2A	RPL3	COX7CP1	TOP2A
SH3BGRL2	MDH1	ANKRD12	S100A9	IGHV3-15	ANKRD12
RPL7	RPS3AP21	KCNQ1OT1	SELENOF	CD79A	KCNQ1OT1
CDC26	CBX3	MTND4LP1	UPF3B	TAGLN2	MTND4LP1
TXNP6	HMGN2	RRBP1	RPL13AP7	IKZF3	RRBP1
RPL35P2	RPS18P12	MTCYBP16	RPSAP47	RPL15P3	MTCYBP16
PRDX1	JCHAIN	ITSN1	AIF1	SNHG8	ITSN1
NEAT1	SEC61B	OSBP2	RPL12P4	CD52	OSBP2
SEC61G	GAPDHP1	LINC00342	RPS28P7	SSR3	LINC00342
MMADHC	IFNGR1	CCDC175	HMGN2P5	RPL7P1	CCDC175
RPL13A	BCL2A1	GYPB	GAPDHP1	PPIB	GYPB
DPM2	RAB5IF	MMP25-AS1	DNM1P47	RPS11P5	MMP25-AS1
TRDC	RPS3AP5	TRIP11	NBPF26	FOXK1	TRIP11
FAM210B	COX7CP1	WAPL	RPL38P2	PSME1	WAPL
ARPC3P5	IFI27L2	HNRNPH3	GCC2	NDUFV2P1	HNRNPH3
MTND6P4	HLA-L	GOLGA2	ATP5MC3	CCNG1	GOLGA2
TESC	PPIAP22	RTEL1P1	SFT2D2	NDUFA4P1	RTEL1P1
RPS26P47	HLA-G	TMPRSS9	ALKBH5	RPL12P6	TMPRSS9
RPS13	SUMO2	LINC00570	PGAM4	RPL18	LINC00570
RPSAP47	SDHC	RGS10	SLF1	NACA3P	RGS10
RPL24P4	RPLP0	BAG1	SNHG29	PTPA	BAG1
GCC2	RN7SL4P	TMOD1	UBB	RPS3AP6	TMOD1
RPLP0P9	TRBV12-3	PPM1F-AS1	CLIC1	ATP6V1B2	PPM1F-AS1
RPL41P1	CNIH1	PSMF1	RPLP0	PPIAP31	PSMF1
CAPZA2	PPIB	PHAX	VASP	HLA-L	PHAX
NSA2P7	RPL10P16	RPS26P6	SDHD	TRBV12-3	RPS26P6
LINC01036	CLEC4E	KDM6B	LINC01238	EIF5AL1	KDM6B
BAK1	ERH	LNCRNA-IUR	CCDC85B	RPL18A	LNCRNA-IUR
RPL7P1	NDUFV2P1	RPL41P2	IL2RG	RPL13AP5	RPL41P2
ATP6V0E1	PTMAP5	GFI1B	HLA-DQB2	SMU1	GFI1B
PDIA3	SRP9	EMC3	RPS26P11	CCT4	EMC3
COX7C	PAXX	FAM98A	ENSA	MPIG6B	FAM98A
RPL7P32	VAMP8	UPF3AP3	RPL41P1	HSPA8	UPF3AP3
NDUFA4P1	BTF3P10	GSPT1	SLC35F6	RPL35P5	GSPT1
MKI67	RN7SL5P	FMNL1-AS1	PAXX	PTMAP5	FMNL1-AS1
EPB42	EIF1P3	FXR1	RAB5IF	GZMM	FXR1
SCARNA9	SNRPEP4	ESF1	STRADB	SIGLEC14	ESF1
COMMD6	RPS24	PRR34-AS1	RPL7P9	HINT1	PRR34-AS1
RPL5P23	RPS21	KANK2	C22orf46	ARF3	KANK2
SSR3	BANF1P3	LINC01238	RPS26P47	SNRNP40	LINC01238
TOMM22	HMGB1P6	RPL3P2	TOMM22	UBE2S	RPL3P2
NBPF26	RPL13AP5	GOLGB1	ARPC3P5	IFNGR1	GOLGB1
PPIAP31	SIT1	TUBB2B	RPS23P8	RAB5C	TUBB2B
HMGN2P3	ATP5F1C	PF4V1	APH1A	CDC42SE1	PF4V1
FKBP1C	GABARAPL2	RNU6-1010P	HMGN2	RPL7	RNU6-1010P
HLA-DRB5	PPIA	GUK1	RNA5-8SN5	CCNI	GUK1
RPL41	ITGB3	CETP	FUT7	RPL7P23	CETP
SUMO2P17	RPL7AP50	OBSCN	RPS18	IGKV1-12	OBSCN
TPT1P9	CCNG1	SUPT16HP1	COX7CP1	ERF	SUPT16HP1
IL2RG	RPS13P2	MYO5B	IGHV3-15	MTPN	MYO5B
CNIH4	CLIC1	SYNE2	CD79A	ADIPOR1	SYNE2
UBC	RPL7A	CEP290	TAGLN2	PFDN6	CEP290
YBX1P1	CALR	NBPF25P	CENPE	VDAC2P5	NBPF25P
HMGN1P36	UBE2D2	LRRFIP1P1	IKZF3	HMGB1P6	LRRFIP1P1
MDH1	HOPX	MTND4LP30	RPL15P3	ATP6V0E1	MTND4LP30
RPS3AP21	SFT2D2	MNS1	SNHG8	PSMB8	MNS1
CBX3	SMU1	CHKB-DT	CD52	BANF1P3	CHKB-DT
HMGN2	MRPL51	HNRNPA3P6	SSR3	RAB3D	HNRNPA3P6
RPS18P12	NOP10	PCNT	RPL7P1	ERP29	PCNT
JCHAIN	MYL12A	CLDND2	PPIB	PCBP2P2	CLDND2
SEC61B	S100A12	RNU4-62P	RPS11P5	RPL7A	RNU4-62P
RPL21P75	PSME1	AKAP9	FOXK1	TRBV12-4	AKAP9
GAPDHP1	PSME2	CCDC144B	UBAP2	POU2AF1	CCDC144B
IFNGR1	COP1	RPL38P3	PSME1	PTPRJ	RPL38P3
BCL2A1	UQCRB	PRRC2C	NDUFV2P1	PPP3R1	PRRC2C
RAB5IF	STARD7	NUMA1	CCNG1	RPS14	NUMA1
RPS3AP5	RPS4X	FRMD4A	CSPP1	IGKV2-30	FRMD4A
PNN	COX5B	ANXA2R-AS1	NDUFA4P1	ERH	ANXA2R-AS1
COX7CP1	SMNDC1	GOLGA6L3	YBX3	NSA2P7	GOLGA6L3
IFI27L2	RPS7P11	UPF3AP1	RPL12P6	UBL5P2	UPF3AP1
HLA-L	PLAC8	PTPN23-DT	SORL1-AS1	BAX	PTPN23-DT
PPIAP22	TRMT112P6	FAM133DP	RPL18	LDAF1	FAM133DP
HLA-G	POLR3GL	TUBB2A	NACA3P	IGHV3-7	TUBB2A
		UBALD1			UBALD1
